# Supplementary material for: Ultraviolet Grafting of Bismuth Oxide Enhances the Photocatalytic Performance of PVDF Membrane and Improves the Problem of Membrane Fouling
Source: Polymers (Basel). 2024 Aug 16;16(16):2322. doi: 10.3390/polym16162322 (PMC11359878; doi:10.3390/polym16162322)
Supplement: Supplementary file 1 [file polymers-16-02322-s001.zip]

Archive with 1 entries (1 files):
- polymers-3124572-supplementary.pdf
